# Supplementary material for: Surface Layer Fluorination-Modulated Space Charge Behaviors in HVDC Cable Accessory
Source: Polymers (Basel). 2018 May 4;10(5):500. doi: 10.3390/polym10050500 (PMC6415413; doi:10.3390/polym10050500)
Supplement: Supplementary file 1 [file polymers-10-00500-s001.zip]

Archive with 1 entries (1 files):
- polymers-294054-supplementary.pdf
